# Supplementary material for: Trefoil Factor 3 Inhibits Thyroid Cancer Cell Progression Related to IL-6/JAK/STAT3 Signaling Pathway
Source: Evid Based Complement Alternat Med. 2021 Sep 14;2021:2130229. doi: 10.1155/2021/2130229 (PMC8457945; doi:10.1155/2021/2130229)
Supplement: Supplementary Materials — The original experimental data of the manuscript are included in the supplementary files named “original data” and “original files.” [file 2130229.f1.zip]

Archive with 3 entries (3 files):
- 2130229.f1/original data.docx
- 2130229.f1/original files.docx
- 2130229.f1/Response to editor.docx
